# Supplementary material for: A Real-Time Quantitative PCR Method Specific for Detection and Quantification of the First Commercialized Genome-Edited Plant
Source: Foods. 2020 Sep 7;9(9):1245. doi: 10.3390/foods9091245 (PMC7556030; doi:10.3390/foods9091245)
Supplement: Supplementary file 1 [file foods-09-01245-s001.zip]

Archive with 4 entries (3 files):
- Supplementary Materials/
- Supplementary Materials/S1-S4 Supplementary Materials-Tables S1 - S4.pdf
- Supplementary Materials/Statement Regarding Associated Intellectual Property - Chhalliyil et al.pdf
- Supplementary Materials/S5 Supplementary Materials-Item 5 AEA Validation Report.pdf
